# Supplementary material for: Molecular detection and genetic characterisation of a large flood-borne outbreak of human leptospirosis in Jakarta, Indonesia: A retrospective analysis of surveillance data
Source: PLoS Negl Trop Dis. 2026 May 13;20(5):e0014243. doi: 10.1371/journal.pntd.0014243 (PMC13170961; doi:10.1371/journal.pntd.0014243)
Supplement: S1 Table — (XLSX) [file pntd.0014243.s003.xlsx]

## Sheet: Sheet1
Genes	Primers	PCR product size (bp)
adk	Forward: 5’-GGG CTG GAA AAG GTA CAC AA-3’	531
	Reverse: 5’-ACG CAA GCT CCT TTT GAA TC-3’
icdA	Forward: 5’-GGG ACG AGA TGA CCA GGA T-3’	674
	Reverse: 5’-TTT TTT GAG ATC CGC AGC TTT-3’
lipL32	Forward: 5’-ATC TCC GTT GCA CTC TTT GC-3’	474
	Reverse: 5’-ACC ATC ATC ATC ATC GTC CA-3’
lipL41	Forward: 5’-TAG GAA ATT GCG CAG CTA CA-3’	520
	Reverse: 5’-GCA TCG AGA GGA ATT AAC ATC A-3’
rrs	Forward: 5’-GGC GGC GCG TCT TAA ACA TG-3’	331
	Reverse: 5’-TTC CCC CCA TTG AGC AAG ATT-3’
secY	Forward: 5’- ATG CCG ATC ATT TTT GCT TC-3’	549
	Reverse: 5’- CCG TCC CTT AAT TTT AGA CTT CTT C-3’
Abbreviation: bp, base pair; PCR, polymerase chain reaction
