# Supplementary material for: Molecular detection and genetic characterisation of a large flood-borne outbreak of human leptospirosis in Jakarta, Indonesia: A retrospective analysis of surveillance data
Source: PLoS Negl Trop Dis. 2026 May 13;20(5):e0014243. doi: 10.1371/journal.pntd.0014243 (PMC13170961; doi:10.1371/journal.pntd.0014243)
Supplement: S2 Table — (XLSX) [file pntd.0014243.s004.xlsx]

## Sheet: Sheet1
District-level data				Subdistrict-level data
District	Population size*	Number of cases	Incidence rate** (per 100,000 person-years)	Subdistrict	Flooded	Population size*	Number of cases	Incidence rate** (per 100,000 person-years)
West Jakarta	2434511	162	26.6	Cengkareng	Yes	551682	72	52.2
				Kalideres	Yes	430575	23	21.4
				Kebon Jeruk	Yes	341938	22	25.7
				Grogol Petamburan	Yes	228669	21	36.7
				Palmerah	Yes	217310	13	23.9
				Kembangan	Yes	288768	8	11.1
				Tambora	No	256060	3	4.7
				Taman Sari	No	119509	NA	NA
South Jakarta	2226812	64	11.5	Tebet	Yes	221191	16	28.9
				Cilandak	Yes	201591	10	19.8
				Kebayoran Baru	Yes	139592	10	28.7
				Pasar Minggu	Yes	304293	8	10.5
				Kebayoran Lama	Yes	308510	5	6.5
				Jagakarsa	Yes	383380	4	4.2
				Mampang Prapatan	Yes	145387	3	8.3
				Pancoran	Yes	168596	3	7.1
				Setiabudi	Yes	107392	3	11.2
				Pesanggrahan	Yes	246880	2	3.2
Central Jakarta	1056896	12	4.5	Sawah Besar	Yes	122500	4	13.1
				Tanah Abang	Yes	175150	4	9.1
				Johar Baru	Yes	133713	2	6
				Kemayoran	Yes	240631	2	3.3
				Cempaka Putih	No	94031	NA	NA
				Gambir	No	91673	NA	NA
				Menteng	No	80319	NA	NA
				Senen	No	118879	NA	NA
East Jakarta	3037139	30	4	Kramat Jati	Yes	298437	10	13.4
				Jatinegara	Yes	301717	8	10.6
				Makasar	Yes	207293	5	9.6
				Duren Sawit	Yes	414604	2	1.9
				Matraman	Yes	172180	2	4.6
				Pulo Gadung	Yes	281319	2	2.8
				Pasar Rebo	Yes	220583	1	1.8
				Cakung	Yes	559040	NA	NA
				Cipayung	Yes	285650	NA	NA
				Ciracas	Yes	296316	NA	NA
North Jakarta	1778981	14	3.1	Penjaringan	Yes	315613	4	5.1
				Tanjung Priok	No	401806	4	4
				Cilincing	Yes	428316	3	2.8
				Pademangan	Yes	162843	2	4.9
				Koja	Yes	331616	1	1.2
				Kelapa Gading	Yes	138787	NA	NA
*The population size data was sourced from the BPS Statistics of Jakarta Province, 2020.
** Incidence rates were expressed per 100,000 person-years, calculated as the number of cases divided by the population and adjusted for the 3-month observation period (December 2019 to February 2020).
Abbreviation: NA, data were not reported
