# Supplementary material for: Molecular detection and genetic characterisation of a large flood-borne outbreak of human leptospirosis in Jakarta, Indonesia: A retrospective analysis of surveillance data
Source: PLoS Negl Trop Dis. 2026 May 13;20(5):e0014243. doi: 10.1371/journal.pntd.0014243 (PMC13170961; doi:10.1371/journal.pntd.0014243)
Supplement: S3 Table — (XLSX) [file pntd.0014243.s005.xlsx]

## Sheet: Sheet1
Sample ID	adk	icdA	lipL32	lipL41	rrs	secY	Positive genes amplified
1	-	-	+	+	+	+	4
3	-	-	-	-	-	+	1
4	-	-	+	+	+	+	4
6	-	-	+	-	-	+	2
8	+	-	-	+	+	-	3
9	-	-	+	-	-	+	2
12	-	-	+	-	-	+	2
14	+	+	+	+	+	+	6
17	+	-	-	-	+	+	3
28	-	-	-	-	-	+	1
45	+	+	+	-	-	+	4
55	+	+	+	+	+	+	6
62	-	-	+	-	-	+	2
65	-	-	+	-	-	+	2
66	-	-	+	-	-	+	2
69	-	-	+	-	-	+	2
71	+	+	+	+	+	+	6
Positive results* n (%)	6 (14.3)	3 (7.1)	13 (31.0)	6 (14.3)	7 (16.7)	15 (35.7)	Total positive 17 (40.5%)
(+/-) indicates positive or negative amplification
*Percentages are presented as n/42 archived samples
Abbreviation: ID, identity; MLST, multi-locus sequence typing; PCR, polymerase chain reaction
