# Supplementary material for: Molecular detection and genetic characterisation of a large flood-borne outbreak of human leptospirosis in Jakarta, Indonesia: A retrospective analysis of surveillance data
Source: PLoS Negl Trop Dis. 2026 May 13;20(5):e0014243. doi: 10.1371/journal.pntd.0014243 (PMC13170961; doi:10.1371/journal.pntd.0014243)
Supplement: S4 Table — (XLSX) [file pntd.0014243.s006.xlsx]

## Sheet: Sheet1
ID	Isolate	Country	Year	Host	Species	Serovar	Serogroup	ST	Allele profile
									adk	icdA	lipL32	lipL41	rrs	secY
629	IMRLEP-C18	Malaysia	2019	Rat	L. borgpetersenii	NA	NA	193	65	51	10	15	30	49
1514	IMRLEP-K12	Malaysia	2019	Rat	L. borgpetersenii	NA	NA	194	65	76	10	15	30	49
884/ 1062	Swart/ HAI0024	Unknown	NA	NA	L. interrogans	Bataviae/ Canicola	NA	149	5	1	2	3	1	5
NA	NA	NA	NA	NA	L. interrogans	NA	NA	154	5	2	2	50	2	13
143	THAHKCHAN	India	NA	Human	L. interrogans	Other	Icterohaemorrhagiae	3	1	1	2	2	1	43
93	Butembo	Congo (DRC)	1946	Human	L. kirschneri	Butembo	Autumnalis	100	17	24	11	16	7	5
NA	NA	Indonesia	NA	NA	L. kirschneri	Cynopteri	Celledoni	175	19	25	11	16	12	28
185	1348 U	Panama	NA	Rat	L. noguchii	Claytoni	Bataviae	134	68	66	6	42	21	53
187	Isolate 4	Costa Rica	NA	Human	L. noguchii	Guaratuba	Pyrogenes	135	68	68	6	44	7	4
192	TRVL 112499	Trinidad and Tobago	NA	Human	L. santarosai	Princestown	Pyrogenes	110	25	30	15	25	10	32
106	735_U	Panama	1966	Rat	L. santarosai	Balboa	Bataviae	114	30	35	19	23	10	37
Abbreviation: ID, identity; MLST, multi-locus sequence typing; NA, not available; ST, sequence type
